# Supplementary material for: Assessing the viability of transplanted gut microbiota by sequential tagging with D-amino acid-based metabolic probes
Source: Nat Commun. 2019 Mar 21;10:1317. doi: 10.1038/s41467-019-09267-x (PMC6428874; doi:10.1038/s41467-019-09267-x)
Supplement: Supplementary file 4 — Source Data [file 41467_2019_9267_MOESM4_ESM.xlsx]

## Sheet: Figure 2c
Figure 2c
		Labeling coverage
		Parameter 1	Parameter 2	Parameter 3
	Data 1	0.754	0.723	0.685
	(TADA)
		Parameter 1	Parameter 2	Parameter 3
	Data 2	0.805	0.87	0.748
	(TADA-amide)
		Parameter 1	Parameter 2	Parameter 3
	Data 3	0.67	0.62	0.71
	(TADA-ester)

## Sheet: Figure 3c
Figure 3c
		Relative abundance (%)
		Pre-FACS	Post-FACS
	Butyricicoccus	1.35915	10.5652
	Clostridium XlVb	1.22221	8.17428
	Escherichia/Shigella	0.13	7.09847
	Acinetobacter	0.0136942	2.36121
	Acetatifactor	12.3949	5.88912
	Lachnospiracea_incertae_sedis	12.6911	7.20976
	Clostridium XlVa	12.8862	7.65307
	Helicobacter	5.17469	0.534194
	Ruminococcus2	4.62178	0.480404
	Oscillibacter	2.16368	0.98863
	Acetitomaculum	1.90691	0.895888
	Lachnoanaerobaculum	2.4136	0.547178
	Flavonifractor	1.66555	0.448871

## Sheet: Figure 4c
Figure 4c
	Ratio of survived transplanted bacteria (%)
	K12	Nissle 1917
Parameter 1	14.84	6.35
Parameter 2	13.6	5.26
Parameter 3	12.71	6.57

## Sheet: Figure 4e
Figure 4e
		Ratio of survived transplanted bacteria (%)
		Parameter 1	Parameter 2	Parameter 3
	N.C.	10.7	5.5	8.6
	Vancomycin	0.11	0.07	0.48
	Polymyxin B	20.7	23.1	15.8
	Cefotaxime	0.05	0.02	0.1
	Metronidazole	1.67	0.29	0.34

## Sheet: Supplementary Figure 4
Figure S4b
		Labeling Coverage
		Parameter 1	Parameter 2	Parameter 3
	Data 1	0.779	0.735	0.658
	(TADA-amide)
		Parameter 1	Parameter 2	Parameter 3
	Data 2	0.751	0.733	0.644
	(Cy5ADA-amide)

## Sheet: Supplementary Figure 5
Figure S5
FDAA concentration/mM	N.C.	0.25	0.5	1	2
Fluorescece intentsity #1 test	158	2799	3298	6611	9502
Fluorescece intentsity #2 test	198	3861	4709	8334	11534
Fluorescece intentsity #3 test	243	4838	6508	10205	13894
